# Supplementary material for: Cross-education: motor unit adaptations mediate the strength increase in non-trained muscles following 8 weeks of unilateral resistance training
Source: Front Physiol. 2025 Jan 7;15:1512309. doi: 10.3389/fphys.2024.1512309 (PMC11747592; doi:10.3389/fphys.2024.1512309)
Supplement: Supplementary file 1 [file Table1.xlsx]

## Sheet: Baseline
										95% CI
Variable	Test	Group	Limb	Time	Mean	SD	comparison	p	EMM	LL	UL
MVF	Independent t-test	CNT	D	T0	266	99	CNT_D_T0 vs INT_D_T0	0.421	6	-46.3475	58.3475
			ND	T0	250	93	CNT_ND_T0 vs INT_ND_T0	0.393	6	-40.8153	52.8153
		INT	D	T0	260	107
			ND	T0	244	92
SST	Independent t-test	CNT	D	T0	5.1	2.2	CNT_D_T0 vs INT_D_T0	0.217	0.6	-0.256918	1.55692
			ND	T0	5.9	2.9	CNT_ND_T0 vs INT_ND_T0	0.294	0.7	-0.363242	1.76324
		INT	D	T0	4.5	2.3
			ND	T0	5.2	2.3
LC	Independent t-test	CNT	D	T0	28.1	4	CNT_D_T0 vs INT_D_T0	0.259	0.3	-1.112	2.032
			ND	T0	27.6	3.7	CNT_ND_T0 vs INT_ND_T0	0.394	0.1	-1.16349	1.82349
		INT	D	T0	27.8	4
			ND	T0	27.5	3.3

## Sheet: MVF
										95% CI
Variable	Test	Group	Limb	Time	Mean	SD	comparison	p	EMM	LL	UL
MVF	Paired t-test	CNT	D	T0	266	99	T0 vs T1	0.845	2	-47.3749	51.3749
				T1	268	96	T0 vs T2	0.891	-1	-50.1479	48.1479
				T2	265	95	T1 vs T2	0.783	-3	-51.3334	45.3334
			ND	T0	250	93	T0 vs T1	0.882	2	-44.3406	48.3406
				T1	252	90	T0 vs T2	0.689	-3	-49.8153	43.8153
				T2	247	92	T1 vs T2	0.571	-5	-51.0681	41.0681
		INT	D	T0	260	107	T0 vs T1	0.001	17	2.32747	31.6725
			untrained	T1	277	112	T0 vs T2	<0.001	26	9.98653	42.0135
				T2	286	117	T1 vs T2	0.107	9	-6.31032	24.3103
			ND	T0	244	92	T0 vs T1	<0.001	28	14.7176	41.2824
			trained	T1	272	99	T0 vs T2	<0.001	46	33.2314	58.7686
				T2	290	97	T1 vs T2	<0.001	18	5.12884	30.8712

## Sheet: SST
										95% CI
Variable	Test	Group	Limb	Time	Mean	SD	comparison	p	EMM	LL	UL
SST	Paired t-test	CNT	D	T0	5.12	2.22	T0 vs T1	0.732	0.05	-0.691783	0.791783
				T1	5.17	2.01	T0 vs T2	0.634	0.07	-0.69002	0.83002
				T2	5.19	2.14	T1 vs T2	0.805	0.02	-0.704731	0.744731
			ND	T0	5.92	2.88	T0 vs T1	0.667	-0.05	-0.886698	0.786698
				T1	5.87	2.95	T0 vs T2	0.378	-0.13	-0.952074	0.692074
				T2	5.79	2.85	T1 vs T2	0.598	-0.08	-0.912753	0.752753
		INT	D	T0	4.47	2.25	T0 vs T1	0.486	0.23	-0.320038	0.780038
			untrained	T1	4.7	2.06	T0 vs T2	0.634	0.15	-0.0541993	0.354199
				T2	4.62	1.96	T1 vs T2	0.582	-0.08	-0.245687	0.0856867
			ND	T0	5.22	2.28	T0 vs T1	0.04	-0.58	-0.767398	-0.392602
			trained	T1	4.64	1.94	T0 vs T2	0.01	-0.8	-0.966057	-0.633943
				T2	4.42	2.08	T1 vs T2	0.04	-0.22	-0.367411	-0.072589

## Sheet: LC
										95% CI
Variable	Test	Group	Limb	Time	Mean	SD	comparison	p	EMM	LL	UL
LC	Paired t-test	CNT	D	T0	28.07	4.04	T0 vs T1	0.582	-0.14	-1.57461	1.29461
				T1	27.93	4.19	T0 vs T2	0.446	-0.09	-1.4836	1.3036
				T2	27.98	3.96	T1 vs T2	0.793	0.05	-1.37253	1.47253
			ND	T0	27.82	3.98	T0 vs T1	0.207	-0.17	-1.30488	0.964876
				T1	27.65	3.93	T0 vs T2	0.183	-0.24	-1.36415	0.884148
				T2	27.58	3.85	T1 vs T2	0.538	-0.07	-1.18643	1.04643
		INT	D	T0	27.61	3.69	T0 vs T1	0.328	0.11	-0.197123	0.417123
			untrained	T1	27.72	3.84	T0 vs T2	0.204	0.22	-0.0767022	0.516702
				T2	27.83	3.72	T1 vs T2	0.336	0.11	-0.196212	0.416212
			ND	T0	27.49	3.31	T0 vs T1	0.01	0.93	0.63352	1.22648
			trained	T1	28.42	3.79	T0 vs T2	0.001	1.81	1.55533	2.06467
				T2	29.3	3.57	T1 vs T2	0.002	0.88	0.613949	1.14605

## Sheet: CoVF
										95% CI
Variable	Test	Group	Limb	Time	Mean	SD	comparison	p	EMM	LL	UL
CovF 35% MVF	Paired t-test	CNT	D	T0	1.99	0.51	T0 vs T1	0.454	0.01	-0.253432	0.273432
				T1	2	0.53	T0 vs T2	0.455	0.02	-0.238096	0.278096
				T2	2.01	0.51	T1 vs T2	0.469	0.01	-0.253432	0.273432
			ND	T0	2.07	0.68	T0 vs T1	0.469	-0.03	-0.374127	0.314127
				T1	2.04	0.68	T0 vs T2	0.365	-0.1	-0.44671	0.24671
				T2	1.97	0.69	T1 vs T2	0.42	-0.07	-0.41671	0.27671
		INT	D	T0	1.89	0.62	T0 vs T1	0.028	-0.58	-0.691358	-0.468642
			untrained	T1	1.31	0.49	T0 vs T2	0.008	-0.69	-0.796955	-0.583045
				T2	1.2	0.5	T1 vs T2	0.15	-0.11	-0.399317	0.179317
			ND	T0	2.09	0.6	T0 vs T1	0.029	-0.66	-0.742692	-0.577308
			trained	T1	1.43	0.63	T0 vs T2	0.001	-1.16	-1.25318	-1.06682
				T2	0.93	0.51	T1 vs T2	0.041	-0.5	-0.607853	-0.392147
Variable	Test	Group	Limb	Time	Mean	SD	comparison	p	EMM	LL	UL
CovF 70%MVF	Paired t-test	CNT	D	T0	2.91	0.53	T0 vs T1	0.175	0.03	-0.246399	0.306399
				T1	2.94	0.56	T0 vs T2	0.435	0.05	-0.232479	0.332479
				T2	2.96	0.58	T1 vs T2	0.469	0.02	-0.268711	0.308711
			ND	T0	3.13	0.57	T0 vs T1	0.413	-0.04	-0.342614	0.262614
				T1	3.09	0.62	T0 vs T2	0.479	-0.02	-0.311052	0.271052
				T2	3.11	0.58	T1 vs T2	0.466	0.02	-0.284596	0.324596
		INT	D	T0	2.99	0.62	T0 vs T1	0.025	-0.3	-0.388959	-0.211041
			untrained	T1	2.69	0.55	T0 vs T2	0.003	-0.53	-0.615234	-0.444766
				T2	2.46	0.65	T1 vs T2	0.163	-0.23	-0.66288	0.20288
			ND	T0	3.08	0.62	T0 vs T1	0.031	-0.45	-0.531925	-0.368075
			trained	T1	2.63	0.63	T0 vs T2	<0.001	-0.95	-1.03427	-0.865733
				T2	2.13	0.57	T1 vs T2	0.02	-0.5	-0.587566	-0.412434

## Sheet: DRmean
										95% CI
Variable	Test	Group	Limb	Time	Mean	SD	comparison	p	EMM	LL	UL
DRmean	Mixed-effect linear regression model	CNT	D	T0	19.77	4.31	T0 vs T1	0.463	0.3	-1.24418	1.84418
				T1	20.07	4.54	T0 vs T2	0.621	0.11	-1.44224	1.66224
				T2	19.88	4.58	T1 vs T2	0.576	-0.19	-1.77834	1.39834
			ND	T0	18.39	4.87	T0 vs T1	0.832	-0.06	-1.48442	1.36442
				T1	18.33	5.05	T0 vs T2	0.795	0.04	-1.40395	1.48395
				T2	18.43	5.17	T1 vs T2	0.667	0.1	-1.36671	1.56671
		INT	D	T0	20.55	5.54	T0 vs T1	0.215	-0.44	-2.02718	1.14718
			untrained	T1	20.11	4.17	T0 vs T2	0.489	0.04	-1.54608	1.62608
				T2	20.59	4.13	T1 vs T2	0.177	0.48	-0.806183	1.76618
			ND	T0	16.74	4.5	T0 vs T1	0.003	3.46	2.30824	4.61176
			trained	T1	20.21	4.01	T0 vs T2	<0.001	5.83	4.64738	7.01262
				T2	22.57	4.31	T1 vs T2	0.01	2.37	1.25209	3.48791

## Sheet: Net-DR
										95% CI
Variable	Test	Group	Limb	Time	Mean	SD	comparison	p	EMM	LL	UL
Net-DR	Mixed-effect linear regression model	CNT	D	T0	5.45	3.56	T0 vs T1	0.523	-0.43	-1.70748	0.847476
				T1	5.02	3.76	T0 vs T2	0.703	-0.15	-1.38479	1.08479
				T2	5.3	3.53	T1 vs T2	0.648	0.28	-0.993133	1.55313
			ND	T0	4.85	3.84	T0 vs T1	0.659	0.15	-0.906258	1.20626
				T1	5	3.47	T0 vs T2	0.76	-0.07	-1.09829	0.958292
				T2	4.78	3.12	T1 vs T2	0.603	-0.22	-1.17291	0.732909
		INT	D	T0	4.71	3.4	T0 vs T1	0.01	3.11	2.42676	3.79324
			untrained	T1	7.82	4.9	T0 vs T2	<0.001	3.82	2.9874	4.6526
				T2	8.53	5.3	T1 vs T2	0.352	0.71	-1.00332	2.42332
			ND	T0	4.8	3.2	T0 vs T1	0.01	3.1	2.48268	3.71732
			trained	T1	7.9	4.8	T0 vs T2	<0.001	5.31	4.36097	6.25903
				T2	10.11	5.8	T1 vs T2	0.01	2.21	1.70628	2.71372

## Sheet: DRr
										95% CI
Variable	Test	Group	Limb	Time	Mean	SD	comparison	p	EMM	LL	UL
DRr	Mixed-effect linear regression model	CNT	D	T0	14.47	4.44	T0 vs T1	0.684	0.25	-1.23608	1.73608
				T1	14.72	4.04	T0 vs T2	0.643	-0.22	-2.12567	1.68567
				T2	14.25	5.92	T1 vs T2	0.506	-0.47	-2.37159	1.43159
			ND	T0	13.28	4.34	T0 vs T1	0.835	0.14	-1.21872	1.49872
				T1	13.42	5	T0 vs T2	0.734	-0.21	-1.42476	1.00476
				T2	13.07	4.11	T1 vs T2	0.532	-0.35	-1.69177	0.991772
		INT	D	T0	16.66	4.58	T0 vs T1	0.02	-3.09	-4.52206	-1.65794
			untrained	T1	13.57	4.66	T0 vs T2	0.01	-3.36	-4.71347	-2.00653
				T2	13.3	4.07	T1 vs T2	0.403	-0.27	-1.64012	1.10012
			ND	T0	13.43	3.6	T0 vs T1	0.554	-0.49	-1.39258	0.412585
			trained	T1	12.94	2.94	T0 vs T2	0.603	-0.54	-1.46505	0.385049
				T2	12.89	3.24	T1 vs T2	0.539	-0.05	-0.884825	0.784825

## Sheet: DRp
										95% CI
Variable	Test	Group	Limb	Time	Mean	SD	comparison	p	EMM	LL	UL
DRp	Mixed-effect linear regression model	CNT	D	T0	21.12	5.91	T0 vs T1	0.329	-0.68	-2.70066	1.34066
				T1	20.44	5.68	T0 vs T2	0.504	-0.2	-2.23981	1.83981
				T2	20.92	5.8	T1 vs T2	0.445	0.48	-1.51987	2.47987
			ND	T0	18.32	5.73	T0 vs T1	0.438	-0.6	-2.25424	1.05424
				T1	17.72	5.8	T0 vs T2	0.643	-0.29	-1.88947	1.30947
				T2	18.03	5.39	T1 vs T2	0.562	0.31	-1.30138	1.92138
		INT	D	T0	21.41	5.24	T0 vs T1	0.893	0.01	-1.54519	1.56519
			untrained	T1	21.42	4.72	T0 vs T2	0.659	0.19	-1.32971	1.70971
				T2	21.6	4.32	T1 vs T2	0.688	0.18	-1.22851	1.58851
			ND	T0	18.2	4.35	T0 vs T1	0.02	2.6	1.43913	3.76087
			trained	T1	20.8	4.3	T0 vs T2	<0.001	4.8	3.72003	5.87997
				T2	23	3.3	T1 vs T2	0.01	2.2	1.13128	3.26872

## Sheet: DRd
										95% CI
Variable	Test	Group	Limb	Time	Mean	SD	comparison	p	EMM	LL	UL
DRr	Mixed-effect linear regression model	CNT	D	T0	12.26	3.26	T0 vs T1	0.634	-0.52	-1.77714	0.737136
				T1	11.74	3.83	T0 vs T2	0.604	-0.57	-1.66033	0.520333
				T2	11.69	2.96	T1 vs T2	0.883	-0.05	-1.28626	1.18626
			ND	T0	11.26	2.58	T0 vs T1	0.856	0.04	-0.907386	0.987386
				T1	11.3	3.58	T0 vs T2	0.703	0.45	-0.494821	1.39482
				T2	11.71	3.57	T1 vs T2	0.744	0.41	-0.615725	1.43573
		INT	D	T0	14.44	3.1	T0 vs T1	0.02	-2.98	-4.03226	-1.92774
			untrained	T1	11.46	3.59	T0 vs T2	0.008	-2.52	-3.58765	-1.45235
				T2	11.92	3.66	T1 vs T2	0.365	0.46	-0.663696	1.5837
			ND	T0	10.84	2.76	T0 vs T1	0.504	0.26	-0.546465	1.06646
			trained	T1	11.1	3.17	T0 vs T2	0.513	0.26	-0.48762	1.00762
				T2	11.1	2.81	T1 vs T2	0.923	0	-0.810666	0.810666

[truncated: 5 more sheets: ISIv, RT, DT, RTr, DTr]
